# Supplementary material for: Multi-drug resistant bacteria predict mortality in bloodstream infection in a tertiary setting in Tanzania
Source: PLoS One. 2020 Mar 4;15(3):e0220424. doi: 10.1371/journal.pone.0220424 (PMC7055912; doi:10.1371/journal.pone.0220424)
Supplement: S1 Dataset — (XLS) [file pone.0220424.s001.xls]

## Sheet: Sheet1
Diagnosis	Diagnosis_1	Antibiotics before culture	Antibiotics before culture	Antibiotics before_1	WARD	AGE_1	SEX	SEX_1	ORGANISM_1	ORGANISM	CN	CRO	CAZ	CTX	AUG	AK	MEM	MEM1	PTT	CIP	DOX	1XT	1XT -E -TE1T	MDR	FOX	OX	P	AZM	DA	AMP	VA	E	CTXCLAV/CTX	CAZ CLAV/CAZ	ESBL	ESBLStatus	ESBLStatus_1	MRPDPA/MRP	CRE	CREstatus	MRSA	OUTCOME
Others	7	CEFTRIAXONE	1	1	PED A	2	M	1	NBG	1																																1
Post surgery	4	CEFTRIAXONE	1	1	SURG ICU	76	M	1	A. Baummannnii	0	1	0	0	0	0	1	0	0	0	0		0	0	0												1		20mm/12mm		1	0	0
Post surgery	4	CEFTRIAXONE	1	1	SURG ICU	20	M	1	Candida alibicans	0														1												1						0
Others	7	CEFTRIAXONE	1	1	MED ICU	51	M	1	CANDIDA	0														1												1						1
Others	7	NO	9	2	35	18	F	2	Bacillus	1																																0
Post surgery	4	CEFTRIAXONE	1	1	SURG ICU	44	F	2	Bacillus	1																																0
Others	7	NO	9	2	5	52	M	1	Bacillus	1																																0
LEUKAEMIA	1	AMOXYCLAV	3	1	8-IPPM	83	M	1	Bacillus	1																																0
LEUKAEMIA	1	AMOXYCLAV	3	1	8-IPPM	83	M	1	Bacillus	1																																0
MARASMIC,PNEUMONIA	6	CEFTRIAXONE	1	1	UPENDO	<1	M	1	Bacillus	1																																0
Malginant	1	NO	9	2	TUMAINI	<1	F	2	Bacillus	1																																0
CKD,obstractive uropathy	2	CEFTRIAXONE,METRONIDAZOLE	1	1	17	49	M	1	Bacillus	1																																0
Post surgery	4	CEFTRIAXONE	1	1	SURG ICU	106	M	1	Bacillus	1																																0
APLASTIC ANAEMIA,ALL ,UTI	1	CEFTRIAXONE	1	1	PED	9	F	2	Bacillus	1																																0
Abd distension,head injury	4	CEFTRIAXONE,METRONIDAZOLE	1	1	SURG ICU	57	M	1	Bacillus	1																																0
Aki sec to malaria	2	VANCOMYCIN,METRONIDAZOLE	7	1	10	36	M	1	Bacillus	1																																0
MARASMIC,SCA	6	CEFTRIAXONE	1	1	MKT A	1	M	1	Bacillus	1																																0
ALZHERMES DISEASE,RT FOOT DRY GANGRENE	3	MEROPENEM	4	1	MED ICU	62	F	2	Bacillus	1																																0
Post surgery	4	CEFTRIAXONE	1	1	SURG ICU	106	M	1	Bacillus	1																																0
ART FAILURE,CRYPTO MENINGITIS,SEPSIS	3	MERONEM	4	1	MED ICU	61	M	1	Bacillus	1																																0
Post surgery	4	CEFTRIAXONE	1	1	SURG ICU	20	M	1	Bacillus	1																																0
EPTB,ANAEMIA,scalp wound	3	COTRIMOXAZOLE,AMOXYCLAV	3	1	3	26	F	2	Bacillus	1																																0
HTN	5	MEROPENEM	4	1	MED ICU	43	M	1	Bacillus	1																																0
Others	7	NO	9	2	10	88	M	1	CoNS	1																																0
ASPIRATION PNEUMONIA,PARKINSON DISEASE,UROSEPSIS,RENAL INSUFFICIENCY	3	MEROPENEM	4	1	SURG ICU	106	M	1	CoNS	1																																0
ORAL CANDIDIASIS,KWASHIAKOR	6	AMPICILLIN,GENTAMYCIN	5	1	PEDIATRIC	<1	F	2	CoNS	1																																1
INTERSTITIAL PNEUMONIA	3	NO	9	2	SURG ICU	20	F	2	CoNS	1																																1
SARCOMA	1	CEFTRIAXONE,METRONIDAZOLE	1	1	SURG ICU	26	M	1	CoNS	1																																1
CONJUCTIVITIS,PNEUMONIA	3	CEFTRIAXONE,METRONIDAZOLE	1	1	PEDIATRIC	<1	M	1	CoNS	1																																1
POST TRANSPLANT	2	NO	9	2	NEPHRO-IPPM	41	F	2	CoNS	1																																1
RHINITIS,ACUTE BACTERIA SINUTITIS	3	CEFTRIAXONE	1	1	PED -B	3	F	2	CoNS	1																																1
RECURENT UTI	3	CEFTRIAXONE	1	1	APCU	5	M	1	CoNS	1																																1
CKD	2	NO	9	2	NEPHRO	27	F	2	CoNS	1																																1
WILMS TUMOR	1	NO	9	2	TUMAINI	<1	F	2	CoNS	1																																1
AKI	2	NO	9	2	ICU	50	M	1	CoNS	1																																1
SEVERE PNEUMONIA,UTI	3	CEFTRIAXONE	1	1	PED B	2	M	1	CoNS	1																																1
SEVERE PNEUMONIA	3	CEFTRIAXONE	1	1	PED	<1	F	2	CoNS	1																																1
CKD	2	NO	9	2	NEPHRO IPPM	61	F	2	CoNS	1																																1
KWASHIAKOR,DERMATITIS,BACTERIAL CONJUCTIVITIS	6	AMPICLOX,GENTAMYCIN	5	1	MKT B	2	F	2	CoNS	1																																1
ACUTE LYMPH LEUKAMEA	1	FLAGYL,COTRIMOXAZOLE	8	1	RENAL ICU	34	M	1	CoNS	1																																1
PNEUMONIA	3	AMOXYCLAV	3	1	PED-A	1	F	2	CoNS	1																																1
ASPITATION PNEUMONIA	3	FLAGYL,CEFTRIAXONE	1	1	SURG ICU	12	M	1	CoNS	1																																1
Others	7	NO	9	2	5	66	M	1	CoNS	1																																1
OBSTRUCTIVE JAUNDICE UNKNOWN CAUSE	7	AMPICLOX	8	1	PAED SURG	<1	F	2	CoNS	1																																1
SEVERE ANT UREITIS	3	CIPROFLOXACILLIN	6	1	19	26	M	1	CoNS	1																																1
Others	7	NO	9	2	33	25	F	2	CoNS	1																																1
SEVERE PNEUMONIA	3	CEFTRIAXONE	1	1	PED A	<1	F	2	CoNS	1																																1
INTERSTITIAL LUNG DISEASE,NECK ABSCESSES	3	AMPLICLOX	8	1	PED A	<1	M	1	CoNS	1																																1
Others	7	NO	9	2	33	40	F	2	CoNS	1																																1
Others	7	NO	9	2	33	40	F	2	CoNS	1																																1
WILMIS TUMOR,FEVER	1	VANCOMYCIN	7	1	UPENDO	3	M	1	CoNS	1																																1
B CELL ALL	1	NO	9	2	UPENDO	3	F	2	CoNS	1																																1
CKD	2	NO	9	2	PED B	12	M	1	CoNS	1																																1
OTITIS MEDIA,RECURRENT CONJUCTIVITIS	3	CEFTRIAXONE	1	1	PED B	<1	F	2	CoNS	1																																1
SCD,UTI	3	CEFTRIAXONE	1	1	PED B	12	M	1	Bacillus	1																																1
SEVERE PNEUMONIA	3	NO	9	2	PED B	<	F	2	CoNS	1																																1
CEREL MALARIA,BACTERIAL MENINGITISBRAL MALARIA,CONVULSION	3	CEFTRIAXONE	1	1	PED B	9	F	2	CoNS	1																																1
PNEUMONIA,MENINGITIS,PNEUMONIA	3	CEFTRIAXONE	1	1	PED B	<1	M	1	CoNS	1																																1
PNEUMONIA	3	CEFTRIAXONE	1	1	PED B	<1	M	1	Bacillus	1																																1
SEVERE PNEUMONIA	3	NO	9	2	PED	<1	M	1	CoNS	1																																1
BURN INJURY	3	MEROPENEM	4	1	BURN	1	M	1	CoNS	1																																1
Hydroephalus	7	NO	9	2	MKT B	2	M	1	CoNS	1																																1
THALAMIC TUMOR,HYDROCEPHALUS,KWASHIAKOR,CORTICAL BLINDNESS	1	CEFTRIAXONE	1	1	MKT A	1	F	2	Bacillus	1																																1
Malginant	1	NO	9	2	TUMAINI	1	F	2	CoNS	1																																1
MULTIPLE LYMPHNODE SWELLING	1	NO	9	2	TUMAINI	6	M	1	CoNS	1																																1
CKD,DM	2	NO	9	2	NEPHRO IPPM	60	M	1	CoNS	1																																1
WILMS TUMOR	1	NO	9	2	TUMAINI	3	M	1	CoNS	1																																1
HYPERBILIRUBINEMIA COMPLICATING TO ASPIRATION PNEUMONIA,MARASMAS	3	CIPROFLOXACILLIN	6	1	MED ICU	4	M	1	CoNS	1																																1
CKD	2	NO	9	2	NEPHRO IPPM	48	M	1	CoNS	1																																1
APLASIC ANAEMIA,	1	AMOXYCLAV,METRONIDAZOLE	3	1	7	27	F	2	Bacillus	1																																1
CKD	2	CEFTRIAXONE,METRONIDAZOLE	1	1	RENAL ICU	41	M	1	CoNS	1																																1
STROKE ISCHEMIC	5	CIPROFLOXACILLIN	6	1	GENERAL IPPM	36	F	2	CoNS	1																																1
Post surgery	4	CEFTIAXONE	1	1	SURG ICU	53	M	1	CoNS	1																																1
Septicemia	3	CEFTIAXONE	1	1	APCU	5	F	2	CoNS	1																																1
Malginant	1	NO	9	2	UPENDO	<1	M	1	CoNS	1																																1
CONVULSION	6	NO	9	2	MKT A	1 DAY	F	2	CoNS	1																																1
DIFFICULTY IN BREATHING,CKD SEC TO HTN,DM	2	CIPROFLOXACILLIN,VANCOMYCIN	7	1	10	53	M	1	CoNS	1																																1
SEVERE PNEUMONIA	3	CEFTIAXONE	1	1	PED A	1	M	1	NBG	1																																1
Severe PNEUMONIA	3	MEROPENEM,VANCOMYCIN	4	1	SURG ICU	53	M	1	CoNS	1																																1
SEVERE PNEUMONIA	3	MEROPENEM	4	1	SURG ICU	54	F	2	CoNS	1																																1
DOWN SYNDROME,SEVERE PNEUMONIASEVERE ANAEMIA,MALNUTRITION	3	AMPLICLOX,GENTAMYCIN	2	1	MKT B	<1	M	1	CoNS	1																																1
CKD ON HD	2	NO	9	2	RENAL ICU	29	F	2	CoNS	1																																1
LEUKEMIA,BONE MARROW FAILURE	1	NO	9	2	PED A	1	M	1	CoNS	1																																1
ALLEGIC CONJUCTIVITIS	1	NO	9	2	PED IPPM	2	M	1	CoNS	1																																1
Others	7	NO	9	2	MED IPPM	59	M	1	CoNS	1																																1
Malginant	1	NO	9	2	TUMAINI	3	M	1	NBG	1																																1
BURN INJURY	3	CEFTRIAXONE,FLAGYL	1	1	24	21	F	2	NBG	1																																1
Others	7	NO	9	2	MED ICU	1	M	1	NBG	1																																1
SEVERE PNEUMONIA	3	CEFTRIAXONE	1	1	APCU	<1	F	2	NBG	1																																1
NEUROBLASTOMA,ACUTE TONSILITIS	1	NANCOMYCIN	7	1	TUMAINI	1	F	2	NBG	1																																1
Others	7	NO	9	2	MED ICU	43	M	1	NBG	1																																1
SEVERE PNEUMONIA	3	CEFTIAXONE	1	1	SURG ICU	53	M	1	NBG	1																																1
ELECRICALBURN INJURY,UTI	3	CIPROFLOXACILLIN	6	1	23	38	M	1	NBG	1																																1
Others	7	NO	9	2	7	49	F	2	NBG	1																																0
Malginant	1	NO	9	2	TUMAINI	3	M	1	NBG	1																																1
MALNUTRITION	6	CEFTRIAXONE	1	1	MKT A	<1	F	2	CoNS	1																																1
ELEPHANTIASIS,LYMPHANGIOMA	1	CEFTRIAXONE	1	1	12	27	F	2	CoNS	1																																1
Others	7	NO	9	2	35	26	F	2	Escherichia coli	0	1	0	0	0	0	1	1	1	1	1		0	0	0									15mm/12mm	30mm/20mm	POSITIVE	0	0			1		0
AKI WITH METABOLIC ACIDOSIS Asec TO SEVERE MALARIA	2	METRONIDAZOLE	8	1	APCU	4	F	2	Escherichia coli	0	0	0	0	0	0	1	1	1	0	0		0	1	0									6mm/6mm	15mm/10mm	POSITIVE	0	0			1		0
HTN,DM,UREMIC ENCEPHALOPATHY	2	AMOXCLAV,METRONIDAZOLE	3	1	10	60	M	1	Escherichia coli	0	1	0	0	0	1	1	1	1	0	0		1	1	0									15mm/12mm	25mm/13mm	POSITIVE	0	0			1		1
Neonatal sepsis	3	NO	9	2	35	25	F	2	Escherichia coli	0	1	0	I	0	I	1	1	1	1	0		1	1	1									12mm/10mm	26mm/15mm	POSITIVE	0	0			1		1
CKD sec HTN,HEPATITIS INFECTION	2	NO	9	2	SURGICAL WARD	78	M	1	Escherichia coli	0	1	1	1	1	0	1	1	1	1	1		0	0	1												1	1			1		1
MALNUTRITION,,ANAEMIA	6	CEFTRIAXONE	1	1	PEDIATRIC	7	F	2	Escherichia coli	0	1	1	1	0	0	1	1	1	1	1		0	0	1												1	1			1		1
Neonatal sepsis	3	AMPICILLIN,GENTAMYCIN	2	1	36	<1m	F	2	Escherichia coli	0	0	0	0	0	1	1	1	1	1	1		0	0	0									12mm/.10mm	30mm/20mm	POSITIVE	0	0			1		0
CKD	2	NO	9	2	NEPHRO	34	M	1	Escherichia coli	0	1	1	1	0	0	1	1	1	1	0		0	1	0												1	1			1		1
Neonatal sepsis	3	AMPICILLIN,GENTAMYCIN	2	1	NEONATE	<1m	F	2	K. Pneumoniae	0	0	0	0	0	0	1	1	1	1	0		0	0	0									10mm/8mm	20mm/13mm	POSITIVE	0	0			1		1
Neonatal sepsis	3	AMPICILLIN,GENTAMYCIN	2	1	36	<1m	M	1	K. Pneumoniae	0	0	0	0	0	0	0	1	1	1	1		1	0	0									10mm/8mm	25mm/14mm	POSITIVE	0	0			1		0
B CELL ALL	1	NO	9	2	TUMAINI	3	M	1	K. Pneumoniae	0	0	0	0	0	0	1	1	1	1	1		0	0	0									8mm/8mm	26mm/12mm	POSITIVE	0	0			1		0
Others	7	NO	9	2	7	19	F	2	K. Pneumoniae	0	1	0	0	0	0	1	1	1	1	0		0	0	0									10mm/8mm	25mm/14mm	POSITIVE	0	0			1		0
Neonatal sepsis	3	AMPICILLIN,GENTAMYCIN	2	1	36	<1m	F	2	K. Pneumoniae	0	0	0	0	0	0	1	1	1	0	0		0	0	0									8mm/8mm	25mm/10mm	POSITIVE	0	0			1		1
Neonatal sepsis	3	AMPICILLIN,GENTAMYCIN	2	1	36	6DAYS	M	1	K. Pneumoniae	0	0	0	0	0	0	1	1	1	0	0		0	0	0									10mm/10mm	25mm/15mm	POSITIVE	0	0			1		1
APLASTICANAEMIA,ACUTE LEUKAEMIA	1	NO	9	2	UPENDO	10	M	1	K. Pneumoniae	0	1	1	1	1	0	1	1	1	1	1		1	1	1												1	1			1		1
Neonatal sepsis	3	MEROPENEM	4	1	37	<1m	M	1	K. Pneumoniae	0	0	0	0	0	0	1	1	1	1	1		0	0	0									10mm/10mm	20mm/12mm	POSITIVE	0	0			1		1
Post surgery	4	CEFTRIAXONE	1	1	SURG ICU	47	M	1	K. Pneumoniae	0	1	0	0	0	0	1	1	1	1	0		0	0	0									11mm/10mm	30mm/14mm	POSITIVE	0	0			1		1
NEPHROBLASTOMA WITH ANAEMIA,MOREDATE MALNUTRITION	1	NO	9	2	TUMAINI	1	M	1	K. Pneumoniae	0	1	1	1	1	1	1	1	1	1	1		1	1	1												1	1			1		1
CKD sec HTN on HD	2	NO	9	2	NEPHRO	75	M	1	K. Pneumoniae	0	11	I,0	0	I0	0	11	11	1	11					1												1	1			1		1
CKD,HEPATOPATHYOMA,GASTRIC UROPATHY	1	NO	9	2	SURGICAL WARD	74	M	1	NBG	1																																0
INTRAVENTICULAR HAEMORRHAGE	5	MERONEM	4	1	MED ICU	56	M	1	NBG	1																																0
PNEUMONIA	3	CEFTRIAXONE	1	1	PEDIATRIC-ICU	2	F	2	NBG	1																																0
aplastic anaemia,nosebleeding.coughing blood	1	CEFTRIAXONE,Stopped start piperacilline Tazobacta,	1	1	PEDIATRIC	4	M	1	NBG	1																																0
BURN INJURY	5	CEFOSO(ceftrimax)	1	1	24	12	F	2	NBG	1																																0
AKI	2	NO	9	2	APCU	3	F	2	NBG	1																																0
SEVERE ANAEMIA sec to CHRONIC ULCER,ON ART	3	AMOXYCLAV,COTRIMOXAZOLE	8	1	PEDB	13	M	1	NBG	1																																0
SLE	7	NO	9	2	7	15	F	2	NBG	1																																0
DM,ABDOMINAL DISTENTION	5	CIPROFLOXACILLIN	6	1	10	66	M	1	NBG	1																																0
Others	7	NO	9	2	5	25	M	1	NBG	1																																0
POST STROKE SEIZURE	5	CEFTRIAXONE,METRONIDAZOLE	1	1	5	80	M	1	NBG	1																																0
CKD	2	NO	9	2	10	62	M	1	NBG	1																																0
HTN,CKD	2	MEROENEM,METRONIDAZOLE	4	1	10	50	M	1	NBG	1																																0
CORNEA ULCER	3	NO	9	2	MED ICU	36	M	1	NBG	1																																0
DM IN PREGNANCY,ACUTE RENAL FAIRULE	5	NO	9	2	21	21	M	1	NBG	1																																0
Post surgery	4	CEFTRIAXONE	1	1	IPPM-16	59	M	1	NBG	1																																0
Others	7	NO	9	2	35	23	F	2	NBG	1																																0
POLYTRAUMA WITH TBI,ANAEMIA	5	CEFTRIAXONE ,METRONIDAZOLE	1	1	SURG ICU	35	M	1	NBG	1																																0
ABDOMINAL MASS	1	CEFTRIAXONE	1	1	5	47	M	1	NBG	1																																0
DM IN PREGNANCY,ACUTE RENAL FAIRULE	2	NO	9	2	21	21	M	1	NBG	1																																0
Septic Wound	3	CEFTRIAXONE	1	1	33	24	F	2	NBG	1																																0
APLASIC ANAEMIA,	1	NO	9	2	7	29	F	2	NBG	1																																0
Neonatal sepsis	3	AMPICILLIN,GENTAMYCIN	2	1	37	<1m	M	1	NBG	1																																0
NEPHROTIC SYNDROME,SEVERE ANAEMIA	2	NO	9	2	PED B	11	F	2	NBG	1																																0
SEVERE PNEUMONIA	3	CEFTRIAXONE	1	1	APCU	2	F	2	NBG	1																																0
SEVERE ANAEMIA,SEVERE MALARIA	3	CEFTRIAXONE,METRONIDAZOLE	1	1	PED B	4	F	2	NBG	1																																0
Neonatal sepsis	3	AMPICILLIN,GENTAMYCIN	2	1	36	<1m	M	1	NBG	1																																0
Neonatal sepsis	3	AMPICILLIN,GENTAMYCIN	2	1	36	<1m	M	1	NBG	1																																0
Septicemia	3	CEFTRIAXONE	1	1	PED B	4	M	1	NBG	1																																0
EXTRA AXIAL BRAIN TUMOR	1	CEFTRIAXONE	1	1	UPENDO	4	M	1	NBG	1																																0
Neonatal sepsis	3	AMPICILLIN,GENTAMYCIN	2	1	36	<1m	M	1	NBG	1																																0
Neonatal sepsis	3	AMPICILLIN,GENTAMYCIN	2	1	37	<1m	M	1	NBG	1																																0
Others	7	NO	9	2	18	61	M	1	NBG	1																																0
HEPATIC ENCEPHALOPATHY	7	CEFTRIAXONE,METRONIDAZOLE	1	1	5	32	M	1	NBG	1																																0
INTRA ABDOMINA LIPOSARCOMA	1	NO	9	2	PED SURG	8	F	2	NBG	1																																0
PAMP,BED SORES	5	NO	9	2	MED ICU	21	M	1	NBG	1																																0
ANAEMIA,GERM CELL TUMOR WITH SAM	1	TAZOBACTAM	8	1	TUMAINI	4	F	2	NBG	1																																0
BLADDER TUMOR	1	CIPROFLOXACILLIN	6	1	17	43	M	1	NBG	1																																0
Septicemia	3	CEFTRIAXONE	1	1	PED B	4	M	1	NBG	1																																0
Malginant	1	NO	9	2	TUMAINI	<1	M	1	NBG	1																																0
Stroke	5	NO	9	2	SURG ICU	58	M	1	NBG	1																																0
IDA,GASTRITIS	4	AMOXYCLAV	3	1	9	70	F	2	NBG	1																																0
AKI IN CKD	2	MEROPMEN	4	1	MED ICU	29	F	2	NBG	1																																0
SEVERE ANAEMIA sec to HIV4	3	CEFTRIAXONE,METRONIDAZOLE	1	1	5	37	M	1	NBG	1																																0
AKI IN CKD	2	MEROPENEM	4	1	MED ICU	29	F	2	NBG	1																																0
Others	7	NO	9	2	MED ICU	75	M	1	NBG	1																																0
Septicemia	3	CEFTRIAXONE	1	1	35	10	F	2	NBG	1																																0
OBSTRACTIVE UROPATHY,CKD ON HD	2	NO	9	2	NEPHRO	40	M	1	NBG	1																																0
CKD,ABDOMINAL SWELLING,DIFFICULT IN URINATION	2	NO	9	2	SURGICAL WARD	73	M	1	NBG	1																																1
SEVERE PNEUMONIA,ACUTE OTITIS MEDIA,IDA	2	CEFTRIAXONE	1	1	PEDIATRIC	<1	M	1	NBG	1																																1
PNEUMONIA,OTITIS MEDIA	1	AMPICILLIN,GENTAMYCIN	2	1	PEDIATRIC	<1	F	2	NBG	1																																1
CA PROSTATE	1	NO	9	2	10	70	M	1	NBG	1																																1
Others	7	NO	9	2	EMD	1	F	2	NBG	1																																1
Neonatal sepsis	3	AUGUMENTIN	8	1	ANTENATAL	37	F	2	NBG	1																																1
ASPIRATION PNEUMONIA	3	CEFTRIAXONE	1	1	PEDIATRIC	2	F	2	NBG	1																																1
Malginant	1	NO	9	2	PED-ONCOLOGY	10	M	1	NBG	1																																1
VIRAL ENCEPHALITIS WITH CONVULSION	1	CEFTRIAXONE	1	1	EMD	13	F	2	NBG	1																																1
APLASTIC ANAEMIA	1	NO	9	2	PEDIATIC	7	F	2	NBG	1																																1
BRONCHOPNEUMONIA,SEPTICEMIA	3	CEFTRIAXONE	1	1	PEDIATRIC	<1	F	2	NBG	1																																1
TONSILS GRADE 3	4	NO	9	2	PULMONARY	5	F	2	NBG	1																																1
UTI,MALARIA	3	CEFTRIAXONE	1	1	PEDIATRIC	3	F	2	NBG	1																																1
INTERSTINAL OBSTRUCTION,DM,POST EXP LAP+RE AMASTOMOSISS	4	MEROPENEM	4	1	SURG ICU	34	M	1	NBG	1																																1
ACUTE LEUKAMIA	1	AMOXYCLAV	3	1	7	45	F	2	NBG	1																																1
INFECTIVE ENDOCARDITIS	3	NO	9	2	PED-B	3	M	1	NBG	1																																1
Post surgery	4	CEFTRIAXONE	1	1	3	47	F	2	NBG	1																																1
CORNEA ULCER RE	3	CIPROFLOXACILLIN	6	1	19	35	M	1	NBG	1																																1
CKD SEC HTN	2	NO	9	2	NEPHRP	31	F	2	NBG	1																																1
CKD ON DIALYSIS	2	NO	9	2	PED B	10	M	1	NBG	1																																1
BURN INJURY	3	CEFTRIAXONE	1	1	PED-B	1	F	2	NBG	1																																1
ASPIRATION PNEUMONIA	3	AMPICILLIN,GENTAMYCIN	2	1	PED B	<1	M	1	NBG	1																																1
Others	7	NO	9	2	PSY	22	M	1	NBG	1																																1
Others	7	NO	9	2	EMD	20	F	2	NBG	1																																1
Malginant	1	NO	9	2	UPENDO	4	F	2	NBG	1																																1
Septicemia	3	CEFTRIAXONE	1	1	5	19	M	1	NBG	1																																1
BURN INJURY	5	CEFTRIAXONE	1	1	BURN	3	F	2	NBG	1																																1
ACUTE LEUKAMIA,MALARIA,TYPHOID	1	CEFTRIAXONE,METRONIDAZOLE	1	1	5	19	M	1	NBG	1																																1
SCD	5	NO	9	2	3	46	F	2	NBG	1																																1
ACUTE WATERY DIARRHOEA	3	NO	9	2	MKT A	<1	F	2	NBG	1																																1
SCD,SEPTIC ARTHIRITIS	5	CEFTRIAXONE	1	1	PED B	5	M	1	NBG	1																																1
Malginant	1	NO	9	2	UPENDO	11	M	1	NBG	1																																1
Others	7	NO	9	2	GYN IPPM	42	F	2	NBG	1																																1
ASPIRATION PNEUMONIA,BACTERIA MENINGITIS	3	CEFTRIAXONE,METRONIDAZOLE	1	1	SURG ICU	3	M	1	NBG	1																																1
CKD	2	NO	9	2	NEPHRO-IPPM	61	M	1	NBG	1																																1
MENINGITIS	3	CHLORAMPHENICAL, Benzylpenicillin	8	1	5	18	M	1	NBG	1																																1
WILMS TUMOR	1	CEFTRIAXONE	1	1	UPENDO	4	F	2	NBG	1																																1
BLADDER CA,UROSEPSIS	1	CEFTRIAXONE	1	1			M	1	NBG	1																																1
DN,HTN,UROSEPSIS	5	AMOXYCLAV	3	1	17	70	M	1	NBG	1																																1
SEVERE PNEUMONIA	3	CEFTRIAXONE	1	1	PED-A	2	F	2	NBG	1																																1	G
Others	7	NO	9	2	10	51	M	1	NBG	1																																1
APLASTIC ANAEMIA WITH FEVER	1	NO	9	2	TUMAINI	3	M	1	NBG	1																																1
HTN sec to CKD	2	MEROPENEM	4	1	NEPHRO	20	F	2	NBG	1																																1
SEVERE PNEUMONIA	3	NO	9	2	PED-IPPM	3	M	1	NBG	1																																1
SEVERE MALARIA WITH SEVERE ANAEMIA,AKI	2	CEFTRIAXONE	1	1	PED -A	12	F	2	NBG	1																																1
SEVERE PNEUMONIS,BRONHIOLITIS	3	AMPICILLIN,GENTAMYCIN	2	1	PED -A	<1	F	2	NBG	1																																1
WILMIS TUMOR,	1	NO	9	2	TUMAINI	3	M	1	NBG	1																																1
MENINGOENCEPHALITIS	3	FLAGYL	8	1	23	23	M	1	NBG	1																																1
RECURENT STROKE,DM,UTI	5	CEFTRIAXONE	1	1	5	65	M	1	NBG	1																																1
B CELL ALL	1	NO	9	2	TUMAINI	3	F	2	NBG	1																																1
ASPITATION PNEUMONIA	3	CEFTRIAXONE,METRONIDAZOLE	1	1	SURG ICU	3	M	1	NBG	1																																1
CKD,FEVER	2	AUGUMENTIN	8	1	10	63	M	1	NBG	1																																1
CKD,HTN ADMITTED DUE TO FEVER,UROSEPSIS,,PAINFUL MICTURATION	2	CIPROFLOXACILLIN	6	1	10	61	M	1	NBG	1																																1
aki on ckd,pneumonia,urosepsis	2	CIPROFLOXACILLIN STOPPED ,startSTMEROPENEM,METRONIDAZOLE,CEFTRIAXONE	4	1	10	41	M	1	NBG	1																																1
SEVERE ANAEMIA sec to SCD	5	NO	9	2	PED A	7	F	2	NBG	1																																1
AKI IN CKD	2	CEFTRIAXONE,CLINDAMYCIN	1	1	10	23	M	1	NBG	1																																1
SCD EITH INFECTION,UTI	5	CEFTRIAXONE	1	1	PED -B	1	M	1	NBG	1																																1
Others	7	NO	9	2	5	21	M	1	NBG	1																																1
SEVERE ANAEMIA due to ALL,SCD	1	CIPROFLOXACILLIN	6	1	PED B	7	F	2	NBG	1																																1
EPILEPSY,SEPSIS	3	AMOXYCLAV	3	1	24	24	M	1	NBG	1																																1
Others	7	NO	9	2	33	32	F	2	NBG	1																																1
ALL	1	NO	9	2	PED B	1	F	2	NBG	1																																1
Others	7	NO	9	2	35	33	F	2	NBG	1																																1
Others	7	NO	9	2	PSY-ACUTE	24	M	1	NBG	1																																1
PERITONITIS	4	CEFTRIAXONE,METRONIDAZOLE	1	1	SURG ICU	16	M	1	NBG	1																																1
Septicemia	3	CEFTRIAXONE	1	1	MED ICU	12	M	1	NBG	1																																1
DM,HTN,PULMONARY OEDEMA	5	NO	9	2	10	71	M	1	NBG	1																																1
PERITONITIS	4	CEFTRIAXONE	1	1	SURG ICU	24	M	1	NBG	1																																1
ASPIRATION PNEUMONIA,HYDROCEPHALUS	3	MEROPENEM,COTRIMOXAZOLE	4	1	PED A	1	M	1	NBG	1																																1
ALL	1	NO	9	2	TUMAINI	7	F	2	NBG	1																																1
Septicemia	3	CEFTRIAXONE	1	1	3	38	F	2	NBG	1																																1
GASTRIC TUMOR,DM	1	CEFTRIAXONE,METRONIDAZOLE	1	1	13	59	M	1	NBG	1																																1
Others	7	NO	9	2	18	32	M	1	NBG	1																																1
RECTAL CA	1	NO	9	2	16	59	M	1	NBG	1																																1
Septicemia	3	CEFTRIAXONE	1	1	35	31	F	2	NBG	1																																1
OSTEOMYLITIS	1	NO	9	2	TUMAINI	31	F	2	NBG	1																																1
ACUTE LYMPHOBLASTIC LEUKEMIA	1	NO	9	2	TUMAINI	8	M	1	NBG	1																																1
Septicemia	3	CEFTRIAXONE	1	1	35	19	F	2	NBG	1																																1
SEVERE PNEUMONIA	3	NO	9	2	PED B	7	F	2	NBG	1																																1
Liver diseas	5	NO	9	2	35	26	F	2	NBG	1																																1
MILD TAUMATIC BRAIN INJURY	5	MEROPENEM,FLAGYL	4	1	SURG ICU	30	F	2	NBG	1																																1
Septicemia	3	CEFTRIAXONE	1	1	MED ICU	62	F	2	NBG	1																																1
UROSEPSIS	2	NO	9	2	UROLOGY	38	M	1	NBG	1																																1
SCD,CKD	2	CEFTRIAXONE	1	1	8	33	M	1	NBG	1																																1
UTI	3	CEFTRIAXONE	1	1	EMD	<1	M	1	NBG	1																																1
REFRACTYSTATUS EPILECTUSOR	1	CEFTRIMAX(CEFOSO)	1	1	MED ICU	18	F	2	NBG	1																																1
MALNUTRITION	6	CEFTRIAXONE,METRONIDAZOLE	1	1	MKT	3YR 4MON	M	1	NBG	1																																1
INFLAMMED PTERYGIUM,DM	5	AMOXYCLAV	3	1	20	58	F	2	NBG	1																																1
Others	7	NO	9	2	5	68	M	1	NBG	1																																1
Septicemia	3	CEFTRIAXONE	1	1	SURG ICU	30	M	1	NBG	1																																1
BLADDER OUTLET OBSTRUCTION	2	AMOXYCLAV, CEFTRIANONE	1	1	PED SURG	2	M	1	NBG	1																																1
LYMPHOMA	1	NO	9	2	PAED IPPM	5	M	1	NBG	1																																1
MARASMIC,ANAEMIA SEC TO MALNUTRITION,UNCOMLICATED MALARIA	6	AMPICILLIN,GENTAMYCIN	2	1	MKT B	1	F	2	NBG	1																																1
Malnutrition	6	CEFTRIAXONE	1	1	MKT B	1	F	2	NBG	1																																1
Others	7	NO	9	2	MED IPPM	20	M	1	NBG	1																																1
KAWASAKI DISEASE,SEPCICAEMIA	2	CEFTRIAXONE	1	1	PAED A	2	M	1	NBG	1																																1
ABSCESS OF RT PAROTID AREA	3	AMPLICLOX	8	1	PAED B	1	F	2	NBG	1																																1
APML	1	MEROPENEM,VANCOMYCIN	4	1	TUMAINI	11	M	1	NBG	1																																1
Malginant	1	NO	9	2	TUMAINI	7	M	1	NBG	1																																1
ALL	1	NO	9	2	TUMAINI	11	M	1	NBG	1																																1
SEVERE ANAEMIA IN FAIRULE,TB SPINE	5	AMOXYCLAV	3	1	PED A	2	F	2	NBG	1																																1
Others	7	NO	9	2	WD8	37	M	1	NBG	1																																1
PULMONARY TB,PNEUMONIAACUTE OTITIS MEDIA,SCD	3	CEFTRIAXONE	1	1	PED	2	M	1	NBG	1																																1
Others	7	NO	9	2	EMD	10	F	2	NBG	1																																1
ABDOMINAL WALL TUMOR,LEUKEMIA	1	VANCOMYCIN	7	1	UPENDO	3	F	2	NBG	1																																1
LEFT SUPRACONDYLAR FRACTURE,SCD	5	AMPICILLIN,AMOXYCLAV	3	1	UPENDO	3	F	2	NBG	1																																1
Autoimmune arthritis	7	NO	9	2	NEURO	23	F	2	NBG	1																																1
SCD	5	NO	9	2	PED NEURO	7	M	1	NBG	1																																1
Malginant	1	NO	9	2	TUMAINI	11	M	1	NBG	1																																1
SCD WITH ACUTE CHEST SYNDROME,PNEMONIA	3	AMPICLOX	8	1	PED B	13	F	2	NBG	1																																1
ANAEMIA IN FAIRULE sec nutrition defficincy	6	NO	9	2	PED A	14	M	1	NBG	1																																1
ACUTE LEUKAMIA	1	MEROPENEM,VANCOMYCIN	4	1	TUMAINI	3	M	1	NBG	1																																1
Malginant	1	CEFTIAXONE	1	1	UPENDO	8	M	1	NBG	1																																1
Malginant	1	NO	9	2	UPENDO	4	F	2	NBG	1																																1
HD WITH FUNCTIONAL COLOSTOMY	4	AMOXYCLAV,FLAGYL	3	1	PED SURG	3	M	1	NBG	1																																1
PEMATURE LBW	3	NO	9	2	PED B	6	M	1	NBG	1																																1
TB PERICARDITIS,SEVERE PNEUMONIA	3	MEROPENEM	4	1	APCU	10	F	2	NBG	1																																1
TB PERICARDITIS	3	AMOXYCLAV	3	1	MED IPPM	23	M	1	NBG	1																																1
Others	7	NO	9	2	EMD	9	M	1	NBG	1																																1
Malginant	1	CEFTRIAXONE	1	1	UPENDO	14	F	2	NBG	1																																1
Septicemia	3	CEFTRIAXONE	1	1	PED B	<1	M	1	NBG	1																																1
LYMPHOMA,ALL	1	NO	9	2	UPENDO	14	F	2	NBG	1																																1
PNEUMONIA	3	CEFTRIAXONE	1	1	PED B	<1	M	1	NBG	1																																1
Septicemia	3	CEFTRIAXONE	1	1	GENERAL IPPM	9	F	2	NBG	1																																1
SEVERE MALARIA,SEPTICEMIA	3	CHLORAMPHENICAL,CEFTRIAXONE	1	1	8	9	M	1	NBG	1																																1
PNEUMONIA,SEPTICEMIA	3	CEFTRIAXONE	1	1	PED B	10	F	2	NBG	1																																1
SEVERE ANAEMIA,aplastic anaemia	1	NO	9	2	TUMAINI	7	M	1	NBG	1																																1
Neonatal sepsis	3	AMPICILLIN,GENTAMYCIN	2	1	36	<1m	M	1	NBG	1			.																													1
SEVERE PNEUMONIA	3	NO	9	2	PED IPPM	7	F	2	NBG	1																																1
Neonatal sepsis	3	AMPICILLIN, GENTAMYCIN	2	1	36	<1m	F	2	NBG	1																																1
UTI,INBORN ERROR OF METABOLISM	3	GENTAMYCIN	5	1	PED B	<1	F	2	NBG	1																																1
Others	7	NO	9	2	MED ICU	4	M	1	NBG	1																																1
UTI,MENINGITIS,ENTERIC FEVER,MALARIA	3	CEFTRIAXONE	1	1	PED A	3	F	2	NBG	1																																1
MALNUTRITION	6	NO	9	2	MKT NHIF	18	F	2	NBG	1																																1
Septicemia	3	CEFTRIAXONE	1	1	PED B	10	F	2	NBG	1																																1
Septicemia	3	CEFTRIAXONE	1	1	PED B	2	M	1	NBG	1																																1
Septicemia	3	CEFTRIAXONE	1	1	PED B	2	M	1	NBG	1																																1
ACUTE WATERY DIARRHOEA,UNCOMPLICATED MALARIA	3	AMPICILLIN, GENTAMYCIN	2	1	PED A	<1	M	1	NBG	1																																1
SCD	5	NO	9	2	PED A HAEM	11	F	2	NBG	1																																1
SEVERE MALARIA,SEVERE ANAEMIA	3	CEFTRIAXONE	1	1	PED B	3	F	2	NBG	1																																1
CEREBRAL MALARIA,CONVULSION	3	CEFTRIAXONE	1	1	PED B	<1	F	2	NBG	1																																1
SCD	5	NO	9	2	PED HAEM	7	F	2	NBG	1																																1
SCD	5	NO	9	2	PED HAEM	3	M	1	NBG	1																																1
LEG CELLULITIS	3	AMPICLOX	8	1	18	72	F	2	NBG	1																																1
Malginant	1	CEFTRIAXONE	1	1	TUMAIN	9	F	2	NBG	1																																1
SEVERE MALARIA	3	NO	9	2	EMD	24	M	1	NBG	1																																1
UNCOMPLICATED MALARIA,PTB,UTI	3	CEFTRIAXONE	1	1	MKT A	14	M	1	NBG	1																																1
Post sugery	4	CEFTRIAXONE	1	1	PED SURG	3	M	1	NBG	1																																1
CKD	2	CEFTRIAXONE	1	1	NEPHRO IPPM	41	M	1	NBG	1																																1
FACIAL SWELLIMG	2	CEFTRIAXONE	1	1	PED B	3	F	2	NBG	1																																1
HTN,CKD	2	NO	9	2	PULMONARY	66	M	1	NBG	1																																1
DISSENINATEDTB,ANAEMIA,MALNUTRITION	6	CEFTRIAXONE	1	1	MKT A	<1	F	2	NBG	1																																1
SCD	5	NO	9	2	9	9	M	1	NBG	1																																1
HTN	5	NO	9	2	NEPHRO IPPM	79	M	1	NBG	1																																1
CHRONIC CEREBRAL INFARCT,EPILEPSY	5	CEFTIAXONE	1	1	MEDICAL ICU	38	F	2	NBG	1																																1
Septicemia	3	CEFTRIAXONE	1	1	NEPHRO IPPM	51	M	1	NBG	1																																1
CVA sec HTN	5	MEROPENEM	4	1	SURG ICU	61	M	1	NBG	1																																1
CKD	2	NO	9	2	ANATHESIA	45	F	2	NBG	1																																1
Malginant	1	NO	9	2	UPENDO	4	F	2	NBG	1																																1
Malginant	1	NO	9	2	UPENDO	3	M	1	NBG	1																																1
ACUTE LEUKEMIA,HODGKIN LYMPHOMA,UTI	1	NO	9	2	UPENDO	7	M	1	NBG	1																																1
SEPSIS,GASRTOENTERITIS	3	MEROPENEM	4	1	EMD	13	M	1	NBG	1																																1
CKD	2	NO	9	2	NEPHRO IPPM	54	M	1	NBG	1																																1
SEPTIC WOUND	3	CEFTRIAXONE,METRONIDAZOLE	1	1	5	72	M	1	NBG	1																																1
ACUTE ON CKD	2	CIPROFLOXACILLIN	6	1	10	64	M	1	NBG	1																																1
urinary bladder tumor	1	MERONEM	4	1	10	56	M	1	NBG	1																																1
PROSTATE CA	1	NO	9	2	NEPHRO IPPM	63	M	1	NBG	1																																1
Others	7	NO	9	2	23	38	M	1	NBG	1																																1
Malginant	1	NO	9	2	UPENDO	7	M	1	NBG	1																																1
B CELL ALL	1	VANCOMYCIN	7	1	TUMAIN	7	M	1	NBG	1																																1
POST CRANIOTOMY sec BRAIN TUMOR,HTN	1	CEFTRIAXONE,FLAGYL	1	1	SURG ICU	86	M	1	NBG	1																																1
HTN withSEVERE HYPONATREMIA	5	AMOXYCLAV	3	1	MED ICU	44	M	1	NBG	1																																1
ACUTE CHEST PAIN sec SCDPNEUMONIA,ANAEMIA	5	CEFTRIAXONE,METRONIDAZOLE,GENTAMYCIN then were stopped pt givenAMOXYCLAV	1	1	5	17	M	1	NBG	1																																1
Malginant	1	VANCOMYCIN	7	1	TUMAIN	5	M	1	NBG	1																																1
ACUTE LEUKEMIA	1	MEROPENEM,VANCOMYCIN	4	1	TUMAINI	7	M	1	NBG	1																																1
Malginant	1	NO	9	2	MED IPPM	<1	M	1	NBG	1																																1
Malginant	1	NO	9	2	MED ICU	72	M	1	NBG	1																																1
Malginant	1	NO	9	2	TUMAINI	13	M	1	NBG	1																																1
GBM POST CHEMORADIO,SEVERE PNEUMONIA	1	AMOXYCLAV,METRONIDAZOLE	3	1	EMD	65	M	1	NBG	1																																1
Neonatal sepsis	3	CEFTRIAXONE	1	1	36	<1m	F	2	NBG	1																																1
Purperal sepsis	3	CEFTRIAXONE	1	1	35	30	F	2	NBG	1																																1
APLASTIC ANAEMIA,UTI	1	CEFUROXIME	3	1	PED B	8	F	2	NBG	1																																1
SEVERE PNEUMONIA	3	NO	9	2	PED B	8	F	2	NBG	1																																1
B CELL ALL	1	NO	9	2	UPENDO	13	F	2	NBG	1																																1
SCA WITH PAINFUL CRISIS,SEVERE MALARIA,SEPTICEMIA,UTI	3	CEFTRIAXONE	1	1	PED A	6	F	2	NBG	1																																1
Post sugery	4	CEFTRIAXONE	1	1	SURG ICU	2	M	1	NBG	1																																1
SEVERE MALARIA WITH ANAEMIA,PNEUMONIA,BACTERIA MENINGITIS,SEIZURE DISORDER	3	CEFTRIAXONE	1	1	PED A	<1	F	2	NBG	1																																1
BURN INJURY	3	CEFTRIAXONE	1	1	BURN	8	M	1	NBG	1																																1
HTN,DM	5	AMOXYCLAV	3	1	8	55	M	1	NBG	1																																1
Severe eclapsia	5	NO	9	2	35	35	F	2	NBG	1																																1
Others	7	NO	9	2	39	30	F	2	NBG	1																																1
ANAEMIA sec choriocarcinoma	1	MEROPENEM	4	1	35	25	F	2	NBG	1																																1
BURN INJURY	5	MEROPENEM	4	1	BURN	4	M	1	NBG	1																																1
Others	7	NO	9	2	18	72	M	1	NBG	1																																1
Septicemia	3	NO	9	2	35	25	F	2	NBG	1																																1
OESOPHAGEAL CA	1	MEROPENEM	4	1	10	35	M	1	NBG	1																																1
ANAEMIA se to CKD on HD	2	AMOXYCLAV	3	1	MEDICAL WARD	26	F	2	NBG	1																																1
PANICYTOPENIA sec to bone marrow inflitration	1	CEFTRIAXONE	1	1	8	20	M	1	NBG	1																																1
Septicemia	3	NO	9	2	PED B	<1	F	2	NBG	1																																1
SCD	5	AMOXYCLAV	3	1	3	18	F	2	NBG	1																																1
MALNUTRITION	6	NO	9	2	MKT	11	F	2	NBG	1																																1
B CELL ALL	1	NO	9	2	TUMAINI	3	M	1	NBG	1																																1
POLYCYSTIC KIDNRY DISEASE,LYMPHOMA ,ABDOMINAL DISTENTION	2	MEROPENEM,VANCOMYCIN	4	1	TUMAIN	8	M	1	NBG	1																																1
POST LAPARACTOMY KNOWN DM	4	CEFTRIAXONE,METRONIDAZOLE	1	1	IPPM 16	46	M	1	NBG	1																																1
Malginant	1	NO	9	2	TUMAINI	7	M	1	NBG	1																																1
Malginant	1	NO	9	2	TUMAINI	8	M	1	NBG	1																																1
AKI	2	NO	9	2	35	29	F	2	NBG	1																																1
Septicemia	3	VANCOMYCIN; Meropenem	4	1	37	<1m	M	1	NBG	1																																1
MENINGITIS	3	NO	9	2	35	32	M	1	NBG	1																																1
BURN INJURY	3	NO	9	2	BURN	4	F	2	NBG	1																																1
AKI,SEVERE MALARIA	2	CLINDAMYCIN,CEFTRIAXONE	1	1	10	30	M	1	NBG	1																																1
Acute diarrhea	3	NO	9	2	HIV	3	F	2	NBG	1																																1
Septicemia	3	NO	9	2	PED B	9	M	1	NBG	1																																1
Post sugery	4	NO	9	2	SURG ICU	54	F	2	NBG	1
CKD sec HTN,DM foot	2	CIPROFLOXACILLIN,METRONIDAZOLE	6	1	SURG ICU	74	M	1	P. Mirabilis	0	0	0	0	0	0	0	0	0	1	0		0	0	0									10mm/10mm	15mm/10mm	POSITIVE	0	0		POSITIVE	0		1
CKD sec HTN,DM foot	2	NO	9	2	SURG ICU	74	M	1	P. Mirabilis	0	0	0	0	0	0	0	0	0	1	0		0	0	0									10mm/10mm	15mm/10mm	POSITIVE	0	0	10mm/10mm	POSITIVE	1		1
BURN INJURY	3	CEFTRIAXONE	1	1	BURN	<1	F	2	P. Aureginosa	0	0	0	0	0	NA	0	0	0	0	0		NA		0												1		10mm/10mm		1		0
Others	7	NO	9	2	EMD	4	M	1	P. Aureginosa	0	1	0	1		NA	1	1	1	1	1		NA		1												1		20mm/20mm		1		1
POST CRANIOTOMY STROKE WITH RT HEMIPLEGIA	5	MEROPENEM	4	1	MED ICU	57	F	2	P. Aureginosa	0	0	0	0	0	NA	0	0	0	0	0		NA		0												1		15mm/10mm	POSITIVE	0		0
HAEMORRHAGIC STROKEION PNEUMONIA,ASPIRAT	5	CEFTRIAXONE,METRONIDAZOLE	1	1	MEDICAL ICU	59	M	1	P. Aureginosa	0	0	0	0	0	NA	0	0	0	0	0		NA		0												1		30mm/10mm	POSITIVE	0		0
BURN INJURY	3	CEFTRIAXONE	1	1	BURN	1	F	2	P. Aureginosa	0	0	0	0	0	NA	0	0	0	0	0		NA		0												1		10mm/10mm		1		0
Malginant	1	NO	9	2	21	18	F	2	P. Aureginosa	0	1	0	1	0	NA	1	1	1	1	1		NA		1												1				1		1
Others	7	NO	9	2	CADIAC 3	1	F	2	P. Aureginosa	0	1	0	1	0	NA	1	1	1	1	1		NA		1												1		30mm/30mm		1		1
APLASTIC ANAEMIA	1	NO	9	2	TUMAINI	7	M	1	P. Aureginosa	0	0	0	I	0	NA	1	1	1	1	1		NA		1												1		28mm/27mm		1		1
AKI on CKD	2	CEFTRIAXONE,MEROPENEM	4	1	MED ICU	43	F	2	P. Aureginosa	0	0	0	0	0	NA	0	1	1	1	0		NA		0												1				1		0
Septicemia	3	NO	9	2	PEDIATRIC	7	F	2	P. Aureginosa	0	0	0	0	0	NA	1	1	1	1	0		NA		0												1				1		1
Neonatal sepsis	3	NO	9	2	36	<1m	M	1	P. Aureginosa	0	0	0	0	0	NA	0	0	0	0	0		NA		0												1		10mm/10mm		1		1
Others	7	NO	9	2	OPD	37	M	1	Salmonella Typhi	0	1	1	1	1	NA	NA	1	1	1	1		1	1	1												1	1					1
CKD	2	NO	9	2	MED ICU	42	M	1	S.aureus	0	1									0	1	1	1	0	S	R	1	1	1	0	S	0				1					1	0
HIV	3	NO	9	2	MKT B	1	F	2	S.aureus	0	1									0	0	1	1	0	R	R	0	0	0	0	R	0				1					0	0
MALNUTRITION	6	NO	9	2	APCU	<1	M	1	S.aureus	0	0									0	1	0	0	0	R	R	0	0	1	0	S	0				1					0	0
LEUEKAEMIA,POLYNEUROPATHY	1	NO	9	2	MEDICAL WARD	40	F	2	S.aureus	0	1									0	0	1	1	1	S	S	1	1	1	0	S	1				1						0
HYPERTENSION,DIABETIC MELLITUS PT	5	NO	9	2	NEPHRO	40	F	2	S.aureus	0	0									0	0	0	1	0	R	R	0	0	1	0	S	0				1					0	1
CHRONIC KIDNEY DISEASE	2	NO	9	2	NEPHRO IPPM	47	F	2	S.aureus	0	1									1	1	1	1	1	S	S	0	1	1	1	*	1				1					1	1
Others	7	NO	9	2	MED IPPM	23	M	1	S.aureus	0	0									0	0	1	1	0	S	R	0	0	1	I	S	0				1					1	1
Septicemia	3	NO	9	2	PAED B	12	M	1	S.aureus	0	1									1	1	1	1	0	S	R	0	1	1	0		1				1					1	1
chronic granulomatorsiflamation ,HIV	3	METRONIDAZOLE	8	1	19	32	M	1	S.aureus	0	I									0	0	1	1	0	R	R	0	0	0	0	S	0				1					0	1
Septicemia	3	NO	9	2	EMD	36	F	2	S.aureus	0	0									1	0	1	1	0	S	S	0	0	1	0	R	0				1					1	1
